# Supplementary material for: Gender-Specific DNA Methylome Analysis of a Han Chinese Longevity Population
Source: Biomed Res Int. 2014 Apr 14;2014:396727. doi: 10.1155/2014/396727 (PMC4009103; doi:10.1155/2014/396727)
Supplement: Supplementary file 2 [file 396727.f2.xlsx]

## Sheet: abnormal_aging
Overlaps between DMGs and known human aging genes
X chromosome
UCSC_REFGENE_NAME	STATUS
POLA1	-
AR	-
Autosomes
UCSC_REFGENE_NAME	STATUS
TFDP1	-
HOXC4	mixed
PON1	-
NOG	-
ESR1	-
-: hypomethylated DMGs
+: hypermethylated DMGs
mixed: mixed DMGs
